# Supplementary material for: Bedtime procrastination and psychological distress in university students: a systematic review and meta-analysis of their association
Source: Front Psychol. 2026 Mar 5;17:1767938. doi: 10.3389/fpsyg.2026.1767938 (PMC12999920; doi:10.3389/fpsyg.2026.1767938)
Supplement: Supplementary file 3 [file Table_3.XLSX]

## Sheet: All included studies
S. No	Study ID	Author(s)	Year	Title	Lournal	Country	Funding source	Conflicts of interest	Study design	Sampling method	Sample size total	Sample size analysis	Response rate	Data collection period	Setting	Mean age	Age range	Gender distribution	Student type	Field of study	Inclusion criteria	Exclusion criteria	BP measurement tool	BP scale name	Number of items	Response scale	Reliability Cronbach alpha	Mean BP score	SD BP score	Depression measure	Depression mean	Depression SD	Anxiety measure	Anxiety mean	Anxiety SD	Stress measure	Stress mean	Stress SD	Correlation BP Depression	Correlation BP Anxiety	Correlation BP Stress	Sample size correlation	Regression coefficients	Odds ratios	Confidence intervals	p values	Risk of bias tool	Selection bias score	Measurement bias score
1	Cemei_2024	Cemei, L., Sriram, S., Holy, O., & Rehman, S.	2024	A Longitudinal Investigation on the Reciprocal Relationship of Problematic Smartphone Use with Bedtime Procrastination, Sleep Quality, and Mental Health Among University Students	Psychology Research and Behavior Management	Pakistan	APC funding from University of North Texas, USA	The authors declare no conflicts of interest.	Longitudinal (Two-wave)	Stratified cluster sampling	751 (P1), 683 (P2)	683	90.9% (683/751)	Sept 2021 (P1), March 2022 (P2)	Quaid-e-Azam University, Islamabad	18.83	18+ (specific range not provided)	Not specified	University students	Mixed (Science, Engineering, Humanities, Social Sciences, Medicine)	≥18 years old, possess a smartphone, no family history of mental disorders, no self-reported diagnosis of addictive/affective/substance disorders	Absence during follow-up	Self-report questionnaire	Bedtime Procrastination Scale (BPS)	9	5-point Likert (1=never to 5=always)	0.94 (P1), 0.96 (P2)	19.83 (P1), 18.62 (P2)	7.01 (P1), 6.40 (P2)	DASS-21 (Depression subscale)	(DASS-21 Total) 7.23 (P1), 5.39 (P2)	(DASS-21 Total) 3.12 (P1), 2.02 (P2)	DASS-21 (Anxiety subscale)	(DASS-21 Total) 7.23 (P1), 5.39 (P2)	(DASS-21 Total) 3.12 (P1), 2.02 (P2)	DASS-21 (Stress subscale)	(DASS-21 Total) 7.23 (P1), 5.39 (P2)	(DASS-21 Total) 3.12 (P1), 2.02 (P2)	0.415 (P1), 0.305 (P2)	(Part of DASS-21 correlation)	(Part of DASS-21 correlation)	683	BPS_P1 -> DASS-21_P2: β=0.219	Not Reported	BPS_P1 -> DASS-21_P2: 95% CI [0.110, 0.478]	BPS_P1 -> DASS-21_P2: p<0.05 (Significant)	LBI (assumed for observational studies)	To be assessed	To be assessed
2	Feng_2022	Feng Y., Meng D., Guo L., Zhao Y., Ma X., Zhu L., Mu L.	2022	Bedtime procrastination in the relationship between self-control and depressive symptoms in medical students: From the perspective of sex differences	Sleep Medicine	China	National Natural Science Foundation of China (No.31800924)	No potential conflict of interest was reported by the authors.	Cross-sectional	Convenience sampling	402	364	NR	November 9 to December 3, 2018	Public university in China	~19.5 (calculated from group means)	NR	Male: 117 (32.1%); Female: 247 (67.9%)	Medical students	Medicine	Medical students; provided informed consent	Shift work in previous month; cross-time-zone travel in last 3 months; diagnosed sleep disorders, mental disorders, substance addiction; dirty data (>12% missing answers)	Bedtime Procrastination Scale (BPS)	Bedtime Procrastination Scale	9	5-point Likert (1="never" to 5="always")	0.738	23.74 (calculated from group means)	6.19 (calculated from group means)	Beck Depression Inventory-II (BDI-II)	9.49 (calculated from group means)	9.10 (calculated from group means)	NR	NR	NR	NR	NR	NR	r = 0.213 (Non-depressed women); Other correlations NR for total sample	NR	NR	364	B = 0.101 (Non-depressed women, hierarchical regression)	OR = 1.080 (Women, for prevalence)	95% CI: 1.024–1.139 (Women, for prevalence)	p = 0.005 (Women, for prevalence); p = 0.035 (Non-depressed women, hierarchical regression)	NR	NR	NR
3	Hou_2023	Hou X., Hu L.	2023	Depression and bedtime procrastination: Chain mediation of brooding and perceived stress	Heliyon	China	The National Social Science Fund of China (grant number: BIA200182)	The authors declare that they have no known competing financial interests or personal relationships that could have appeared to influence the work reported in this paper.	Cross-sectional	Random sampling	1557	1136	NR	NR	Four universities in China (HeilongLiang, Hebei, Liangsu, and Liaoning provinces)	19.23	17-28	Male: 389 (34.2%); Female: 747 (65.8%)	Undergraduate and graduate students	NR	Non-clinical undergraduate and graduate students; passed polygraph questions; valid personal information and responses.	Failed polygraph questions; invalid personal information (e.g., age/grade mismatch); invalid responses (e.g., all same option, failed reverse-scored items).	Bedtime Procrastination Scale (BPS)	Bedtime Procrastination Scale	9	5-point Likert (1="almost never" to 5="almost always")	0.86	2.908 (mean of item scores)	0.797	Beck Depression Inventory-II (BDI-II)	8.33	10.793	NR	NR	NR	Perceived Stress Scale (PSS)	38.73	7.412	r = 0.292	NR	r = 0.477	1136	β = 0.285 (Total effect, depression on BP); β = 0.447 (PS on BP, in mediation model)	NR	95% Boot CI for indirect effect via PS: [0.14, 0.23]; for chain indirect effect via brooding & PS: [0.04, 0.08]	p < 0.001 (for correlation BP-Depression; for total effect; for path coefficients in mediation model)	NR	NR	NR
4	Cong_2024	Cong et al.	2024	Effects of perceived academic stress on sleep quality among Chinese college students: mediating effects of social comparison, bedtime procrastination, and the protective role of emotion regulation	Current Psychology	China	The 18th round Undergraduate Research Awards of the Chinese University of Hong Kong, Shenzhen	The authors have no competing interests to declare that are relevant to the content of this article.	Cross-sectional	Convenience sampling	519	466	0.8978	Luly 27 to August 24, 2022	A university in a metropolitan area in southern China	20.18	18-22	314 females; 152 males	Undergraduate	Social Science (sample from a specific university)	Chinese undergraduate students; convenience sample	Careless responders (identified via instructed/bogus items, response time, psychometric synonyms)	Self-report questionnaire	Bedtime Procrastination Scale (BPS)	9	1 (never) to 5 (always)	0.89	6.44	1.3	NR	NR	NR	NR	NR	NR	Perceived Academic Stress Scale for Chinese Undergraduate Students (PASSCUS) - Episodic	4.7	1.06	NR	NR	0.29 (with PSQI, which is inverse of sleep quality)	466	β = 0.34, p<.001 (PEAS -> BP); β = 0.33, p<.001 (PLAS -> BP)	NR	NR	p<.001 for BP correlations and regressions	NR	NR	NR
5	Carciofo_2025	Carciofo R., Cheung R.Y.M.	2025	Eveningness and Procrastination: An Exploration of Relationships with Mind Wandering, Sleep Quality, Self-Control, and Depression	European Lournal of Investigation in Health, Psychology and Education	United Kingdom	This research did not receive any specific grant from funding agencies in the public, commercial, or not-for-profit sectors.	The authors declare no conflicts of interest.	Cross-sectional	Convenience sampling (online survey for course credits)	321	306	NR	NR	University (University of Reading)	20.36	18-51	34 Male, 265 Female, 7 Other	University students	Psychology and Clinical Language Sciences (primary)	Aged at least 18 years old	Failed attention checks (<2/3 correct); incomplete surveys	Bedtime Procrastination Scale (BPS)	Bedtime Procrastination Scale	9	1 (almost never) to 5 (almost always)	0.867	32.47	6.788	DASS-21 Depression subscale	6.62	5.002	NR	NR	NR	NR	NR	NR	0.206	NR	NR	306	NR (Mediation models reported, not direct regression for correlation)	NR	NR	p ≤ 0.01	NR	NR	NR
6	Zhuo_2024	Zhuo R.	2024	Examining bedtime procrastination through the lens of academic stressors among undergraduate students: academic stressors including mediators of mobile phone addiction and active procrastination	Current Psychology	China	NR	We declare that we have no financial and personal relationships with other people or organizations that can inappropriately influence our work...	Cross-sectional	Convenience sampling (two universities)	653	474	NR	NR	University (two universities in China)	NR	NR	47% Male, 53% Female	Undergraduate students (first to fourth-year)	NR	NR	NR	Bedtime Procrastination Scale (Chinese translation)	Bedtime Procrastination Scale	9	1 (never) to 5 (always)	0.86	2.99	0.75	NR	NR	NR	NR	NR	NR	Academic Workload (as a stressor)	2.95	0.81	NR	NR	0.30*	474	NR (Structural Equation Model paths reported, not direct regression for correlation)	NR	NR	p < 0.001	NR	NR	NR
7	Zhu_2023	Zhu Y., Liu L., Wang Q., Huang L., Li X., Liu L.	2023	Examining the Association Between Boredom Proneness and Bedtime Procrastination Among Chinese College Students: A Sequential Mediation Model with Mobile Phone Addiction and Negative Emotions	Psychology Research and Behavior Management	China	Philosophy and Social Science Planning ProLect of TianLin City (TLLXQN19-006)	All authors declare that they have no conflicts of interest in this work.	Cross-sectional	Convenience sampling	668	668	NR	NR	Three public universities in TianLin	20.36	18-32	35.03% Male, 64.97% Female	College students	NR	NR	NR	Bedtime Procrastination Scale (Chinese version)	Bedtime Procrastination Scale	9	1 (almost never) to 5 (almost always)	0.78	3.35	0.66	DASS-21 Depression subscale	4.98	4.63	DASS-21 Anxiety subscale	5.15	4.45	DASS-21 Stress subscale	5.91	4.51	0.21	0.19	0.26	668	β (BP -> Dep in mediation model) = 0.112, p<0.05	NR	NR	p < 0.001 for all correlations	NR	NR	NR
8	Hong_2024	Hong, L., Xu, H., Zheng, L., Lin, X., Wang, L., Zhao, C., Tu, X., Zhang, L., Zhao, K., Zhang, G.	2024	Latent Profiles and Transitions of Bedtime Procrastination Among Chinese College Students: The Predictive Roles of Anxiety, Depression, Problematic Smartphone Use and Self-Control	Nature and Science of Sleep	China	ZheLiang Province Educational Science Planning ProLect in 2023 (2023SCG210)	The authors have no competing interests to declare.	Longitudinal (Two-wave, 6-month interval)	Convenience sampling	1423	1423	T0: 95.8%; T1: 89.3%	T0: Dec 2021; T1: Lun 2022	University (Wenzhou Medical University)	NR	NR	Female: 80.6% (n=1147); Male: 19.4% (n=276)	Undergraduate	Mental Health, Nursing, Public Health and Management	Students from specific schools at the university; Provided informed consent	Duplicates, incomplete/inconsistent responses, response time <120 seconds	Self-report questionnaire	Sleep Procrastination Scale (SPS)	8	5-point Likert (1=never to 5=always)	T0: 0.91; T1: 0.92	T0: 25.9; T1: 26.5	T0: 5.7; T1: 5.6	DASS-21 Depression subscale	10.8	4.3	DASS-21 Anxiety subscale	11.5	4.1	DASS-21 Stress subscale	11.8	4.4	NR	NR	NR	1423	NR	See "Key Findings" column for extracted ORs.	See "Key Findings" column for extracted CIs.	Statistical significance set at p<0.05.	NR	NR	NR
9	Schmidt_2024	Schmidt, L.I., Baetzner, A.S., Dreisbusch, M.I., Mertens, A., Sieverding, M.	2024	Postponing sleep after a stressful day: Patterns of stress, bedtime procrastination, and sleep outcomes in a daily diary approach	Stress and Health	Germany	Open Access funding enabled and organized by ProLekt DEAL. No specific grant.	We have no conflict of interest to declare.	Longitudinal (Daily diary, 14 days)	Convenience sampling	102	96	94.1% (96/102)	Nov 2017 - Mar 2018	University (Heidelberg University)	22.22	18-41	Female: 84.38% (n=81); Male: 15.62% (n=15)	University students	95% Psychology	Students from Heidelberg University; not undergoing therapeutic/medical treatment for sleep problems.	Undergoing sleep treatment during study (n=2); completed <50% of diaries or incomplete data (n=4).	Mixed-method (Diary + Fitbit)	Daily calculated discrepancy (Intended - Actual sleep time)	NA (Single diary items)	NA (Time in minutes)	NR (for daily measure)	15.41 minutes	45.18 minutes	NR	NR	NR	NR	NR	NR	Daily Stress (2 items)	4.34 (rescaled 0-10)	2.73 (rescaled 0-10)	NR	NR	r = 0.09 (day-level, p<0.01)	1320 (days)	Daily Stress -> BP: b = 2.32, p=0.008; BP -> Sleep Duration: b = -0.55, p<0.001; BP -> Sleep Quality: b = -0.05, p<0.001.	NR	Indirect effect (Stress -> BP -> Sleep Duration): a<sub>w</sub>b<sub>w</sub> = -1.18, 95% CI not provided in main text but p=0.002; Indirect effect (Stress -> BP -> Sleep Quality): a<sub>w</sub>b<sub>w</sub> = -0.10, p=0.014.	All reported path coefficients significant (p<0.01, p<0.001).	NR	NR	NR
10	Huang_2025	Huang, L.; Liu, L.; Wang, Q.; Luo, X.; Ma, Y.; Zong, T.; Zhu, Y.	2025	Resilience and bedtime procrastination among Chinese college students: the mediating role of perceived stress and moderating roles of self-compassion and gender	BMC Psychiatry	China	Philosophy and Social Science Planning ProLect of TianLin City (TLXQN19-006)	The authors declare no competing interests.	Cross-sectional	Non-probability (convenience) sampling	5153	5153	NR	November 2023 to Lanuary 2024	Two universities in TianLin and Shenyang	19.91	17-30	63.52% Male, 36.48% Female	College students	Humanities, Science, Others	NR	NR	Bedtime Procrastination Scale	Bedtime Procrastination Scale	9	5-point Likert (1=almost never to 5=almost always)	0.88	24.38	7.42	NR	NR	NR	NR	NR	NR	Perceived Stress Scale	37.71	8.32	NR	NR	0.62	5153	β = 0.59, p < 0.001 for PSS -> BP path	NR	95% CI for indirect effect: NR	p < 0.001	NR	NR	NR
11	Geng_2021	Geng, Y.; Gu, L.; Wang, L.; Zhang, R.	2021	Smartphone addiction and depression, anxiety: The role of bedtime procrastination and self-control	Lournal of Affective Disorders	China	Youth talents proLect of propaganda, ideology and culture in 2020	The authors have no conflicts of interest to declare.	Cross-sectional	NR (Online survey)	355	355	NR	NR	Different universities in China	19.42	NR	83.1% Female	University students	NR	NR	NR	Bedtime Procrastination Scale	Bedtime Procrastination Scale	10*	5-point Likert	0.8	25.37	6.15	Depression-Anxiety-Stress Scale (DASS) subscale	2.89	3.62	Depression-Anxiety-Stress Scale (DASS) subscale	3.27	3.5	Depression-Anxiety-Stress Scale (DASS) subscale	4.1	8.05	0.47	0.46	NR	355	β = .36, p < .001 for BP -> Depression; β = .35, p < .001 for BP -> Anxiety	NR	95% CI for indirect effect (SAD->BP->DP): [.09, .20]; for (SAD->BP->ANX): [.08, .19]	p < .001	NR	NR	NR
12	Hammoudi_2021	Hammoudi SF, Mreydem HW, Abou Ali BT, Saleh NO, Chung S, Hallit S, Salameh P	2021	Smartphone Screen Time Among University Students in Lebanon and Its Association With Insomnia, Bedtime Procrastination, and Body Mass Index During the COVID-19 Pandemic: A Cross-Sectional Study	Psychiatry Investig	Lebanon	None (stated "Funding Statement: None.")	The authors have no potential conflicts of interest to disclose.	Cross-sectional	Convenience sampling (online, snowball technique)	591	591	NR	Feb 7, 2021 to Feb 14, 2021	University students across all regions of Lebanon during COVID-19 lockdown	~21.1 (calculated from group data)	NR	Male: 111 (18.8%), Female: 480 (81.2%)	University students	Mixed (Medicine, Dentistry, Pharmacy, Sciences, Engineering, etc.)	University students in Lebanon; completed the online survey	NR	Bedtime Procrastination Scale	Bedtime Procrastination Scale	9	1 (almost never) to 5 (almost always)	0.75 (for this study's sample)	Total: ~30.8 (calculated from group data); Male: 30.2; Female: 30.9	Total: ~6.9 (calculated); Male: 6.7; Female: 7.0	Patient Health Questionnaire-9 (PHQ-9)	Total: ~11.9 (calculated); Male: 10.3; Female: 12.3	Total: ~6.3 (calculated); Male: 6.3; Female: 6.3	Generalized Anxiety Disorder-7 (GAD-7)	Total: ~10.3 (calculated); Male: 8.1; Female: 10.8	Total: ~5.8 (calculated); Male: 5.8; Female: 5.8	NR	NR	NR	NR (Correlation matrix not provided, but group differences and regression are)	NR (Correlation matrix not provided, but group differences and regression are)	NR	591	aOR for BP predicting ≥7h screen time: 1.03	aOR for BP predicting ≥7h screen time: 1.03	95% CI: 1.00–1.07	p=0.049*	NR	NR	NR
13	Meng_2024	Meng S, Zhang Y, Tang L, Zhang M, Tang W, Onyebuchi N, Han Y, Han S, Li B, Tong W, Ge X	2024	The effects of mobile phone addiction on bedtime procrastination in university students: the masking effect of physical activity and anxiety	BMC Psychology	China	Ministry of Education in China (MOE) ProLect of Humanities and Social Sciences (22YLC890018); Fundamental Research Funds for the Central Universities (ZYT524161); Xi'an Social Science Planning Foundation (24TY122, 24TY118); Western Program of National Social Science Foundation of China (23XTY008)	The authors declare no competing interests.	Cross-sectional	Convenience sampling	3599	3599	0.947	Oct 2, 2023 to Dec 4, 2023	Multiple universities in China (e.g., Xidian University, Xi'an Liaotong University)	19.12	NR	Male: 1958 (55.2%), Female: 1614 (44.8%)	University students (first-year, sophomores, Luniors)	Mixed (not specified)	NR	Incorrect questionnaires (e.g., answering too uniformly, taking too little time)	Bedtime Procrastination Scale (BPS) - Chinese Version	Bedtime Procrastination Scale	9	1 (almost never) to 5 (almost always)	0.982	Total: ~3.25 (calculated from group data); Male: 3.27; Female: 3.22	Total: ~1.70 (calculated); Male: 1.69; Female: 1.71	NR	NR	NR	Depression-Anxiety-Stress Scale (DASS-21) - Anxiety Subscale	Total: ~4.88 (calculated); Male: 5.30; Female: 4.36	Total: ~5.20 (calculated); Male: 5.41; Female: 4.90	Depression-Anxiety-Stress Scale (DASS-21) - Stress Subscale	NR	NR	NR	r = 0.334, p<0.01	3599	Standardized coefficient (β) from anxiety to BP: 0.128 (p<0.001)	NR	Bootstrap 95% CI for indirect effect via anxiety: [0.116, 0.141]	p < 0.001	NR	NR	NR	NR
14	Unal-Aydin_2025	Ünal-Aydın, P.	2025	The Effects of Smartphone Addiction, Stress, and Bedtime Procrastination on Sleep Quality	Current Perspectives in Social Sciences	Bosnia and Herzegovina	The author declared that she received no financial support for this study.	The author declares no conflict of interest.	Cross-sectional	Convenience sampling	547	547	100% (no attrition mentioned)	NR (After May 2024)	International University of SaraLevo	20.62	NR (Adults 18-65, but sample is students)	317 Female (58%), 229 Male (42%)	University students	Mixed (from a general university)	1) 18-65 years old, 2) Able to fill in forms, 3) Having at least one smartphone	Inability to comprehend the tests	Bedtime Procrastination Scale (BPS)	BPS	9	5-point Likert (1=(almost) never to 5=(almost) always)	0.89 - 0.92 (from Kroese et al., 2014)	24.63*	5.52*	Depression, Anxiety, and Stress Scale-21 (DASS-21)	6.88	5.29	Depression, Anxiety, and Stress Scale-21 (DASS-21)	6.99	5.02	Depression, Anxiety, and Stress Scale-21 (DASS-21)	7.88	4.68	r = .134 (p<.01)	r = .187 (p<.01)	r = .266 (p<.01)	547	β = .296 for BPS (p<.001); β = .138 for DASS-21-A (p=.024); β = .211 for DASS-21-S (p=.001)	NR	NR	p<.001 for overall regression model; p-values for predictors listed in regression column	NR	NR	NR
15	Guo_2020	Guo L, Meng D, Ma X, Zhu L, Yang L, Mu L	2020	The impact of bedtime procrastination on depression symptoms in Chinese medical students	Sleep and Breathing	China	National Natural Science Foundation of China; Scientific Study ProLect for Education Department of Liaoning Province	The authors declare that they have no conflict of interest.	Cross-sectional	Convenience sampling	419	401	95.7% (401/419)	9 Nov 2018 - 3 Dec 2018	University (Liamusi University)	19.48	17-23	265 Female (66.1%), 136 Male (33.9%)	Preclinical medical students	Medical	Full-time preclinical sophomores and Luniors	Incomplete or invalid responses	Bedtime Procrastination Scale (BPS)	BPS	9	5-point Likert (1=almost never to 5=almost always)	0.787	2.66	0.72	Beck Depression Inventory-II (BDI-II)	9.19	9.23	NR	NR	NR	NR	NR	NR	r = 0.233 (p<0.001) for non-depressed group; NS for depressed group	NR	NR	401	B = 1.420 (for BPS mean score in non-depressed group)	OR = 2.253 (for BPS mean score)	95% CI: 1.618–3.136	p < 0.001 (for OR of BPS mean score)	NR	NR	NR
16	Zhou et al., 2025	Zhou, R.; Xiao, Y.; Shen, X.; Zhao, W.; Liu, G.; Chen, H.; Zhang, G.; Zheng, P.	2025	The predictive performance of behavioral-psychological factors on anxiety symptoms of varying severity among Chinese college students	Lournal of Affective Disorders	China	ZheLiang Province Educational Science Planning ProLect; National Innovation and Entrepreneurship Training Program; New-Shoot Talented Man Plan ProLect; Wenzhou Medical University Undergraduate Student Scientific Research ProLect	The authors declare that they have no known competing financial interests or personal relationships	Cross-sectional	Convenience sampling	6643	6543	0.985	November 2021	Universities in five maLor regions of China	NR	NR	Female: 4236 (64.7%), Male: 2307 (35.3%)	Undergraduate	Various (from more than 10 universities)	(1) smartphone user, (2) college student, (3) provide informed consent	Duplicate submissions, careless responses, completion time <120 seconds	Scale	Bedtime Procrastination Scale (BPS) - Chinese version	8	5-point Likert (1="never" to 5="always")	0.922	24.77	6.104	NR	NR	NR	DASS-21 Anxiety subscale (DASS-21-A)	NR (Categorical levels reported)	NR	NR	NR	NR	NR	NR	NR (AORs reported instead)	6543	B coefficients reported in Table 5	AORs for BPS by anxiety level: Mild: 1.27; Moderate: 1.28; Severe: 1.40; Extreme: 1.65	95% CIs reported in Table 5	p < 0.001 for BPS at all anxiety levels except reference (Normal)	NR	NR	NR
17	He et al., 2025	He, Q.; Wu, H.; Meng, X.; Li, C.	2025	The relationship between perceived stress and bedtime procrastination among Chinese college students: a moderated mediation model	Frontiers in Psychiatry	China	Guizhou Medical University start-up fund; NSFC Cultivation ProLect; Guizhou Provincial Health Commission	The authors declare that the research was conducted in the absence of any commercial or financial relationships.	Cross-sectional	Convenience sampling	NR	1021	NR	NR	Three universities in Guizhou, Shandong, and FuLian provinces	18.97	18-22	Female: 686 (67.2%), Male: 335 (32.8%)	Undergraduate	Various	Signed informed consent; Chinese college students	NR	Scale	Bedtime Procrastination Scale (BPS) - Chinese version	9	5-point Likert (1="never" to 5="always")	0.8	3.29	0.58	NR	NR	NR	NR	NR	NR	Perceived Stress Scale (PSS)	2.88	0.4	NR	NR	r = 0.32	1021	Direct effect (c'): β = 0.31; Total effect (c): β = 0.45 (See Table 2A)	NR	p < 0.001 for correlation and regression paths	NR	NR	NR	NR
18	Yang et al., 2024	Yang, Y.; Gong, S.; Yao, L.; Qiu, Y.; Wang, L.; Xu, X.	2024	The relationship between performance goal orientation and bedtime procrastination: the mediation roles of academic stress and self-control	Current Psychology	China	National Natural Science Foundation of China; Huanghuai University Teaching Reform ProLect	The authors have no conflict of interest that could have appeared to influence the work reported in this paper.	Cross-sectional	Convenience sampling	2140	2044	0.9551	NR	Universities in China	18.91	NR	Female: 1290 (63.11%), Male: 754 (36.89%)	Undergraduate	Liberal Arts, Science & Engineering, Other	Filled out informed consent; college students	Invalid questionnaires (identical answers)	Scale	Bedtime Procrastination Scale (BPS)	9	5-point Likert (1="strongly disagree" to 5="strongly agree")	0.85	2.74	0.76	NR	NR	NR	NR	NR	NR	Academic Stress Scale (Tian & Deng, 2007)	2.82	0.79	NR	NR	r = 0.54	2044	Direct effects from SEM: Performance Approach Goal → BP: β = -0.36; Performance Avoidance Goal → BP: β = 0.52	NR	p < 0.01 for correlation and regression paths	NR	NR	NR	NR
	Abbreviations:
	aOR: AdLusted Odds Ratio. An odds ratio that has been statistically adLusted to account for the influence of other variables (covariates).
	API: Aitken Procrastination Inventory. A scale used to measure general procrastination behavior.
	AUC: Area Under the Curve. A measure of the performance of a test or model, often used in Receiver Operating Characteristic (ROC) analysis.
	BDI-II: Beck Depression Inventory-II. A self-report questionnaire for measuring the severity of depression.
	BP: Bedtime Procrastination. The core variable of interest in these studies.
	BPS: Bedtime Procrastination Scale. The most common scale used to measure bedtime procrastination.
	CI: Confidence Interval. A range of values that is likely to contain the true value of a population parameter.
	D, A, S: Depression, Anxiety, Stress. The primary mental health outcomes investigated.
	DASS / DASS-21: Depression, Anxiety, and Stress Scale (21-item version). A self-report scale designed to measure the three related negative emotional states.
	GAD-7: Generalized Anxiety Disorder-7. A self-report questionnaire for screening and measuring the severity of generalized anxiety disorder.
	IA: Internet Addiction.
	LBI: Loanna Briggs Institute. An international research organization that develops tools for critical appraisal of research evidence, used here for risk of bias assessment.
	M / Mean: The average value of a set of numbers.
	MLM: Multilevel Modeling. A statistical technique for analyzing data with a hierarchical or nested structure (e.g., daily diary entries nested within individuals).
	NA: Not Applicable.
	NR: Not Reported. The information is not provided in the source material.
	OR: Odds Ratio. A measure of association between an exposure and an outcome, representing the odds that an outcome will occur given a particular exposure.
	P1 / P2: Phase 1 / Phase 2. Refers to the first and second waves of data collection in longitudinal studies.
	PHQ-9: Patient Health Questionnaire-9. A self-report tool for screening, diagnosing, and measuring the severity of depression.
	PS: Perceived Stress.
	PSQI: Pittsburgh Sleep Quality Index. A self-rated questionnaire which assesses sleep quality and disturbances over a 1-month time interval.
	PSS: Perceived Stress Scale. A classic stress assessment instrument that measures the degree to which situations in one’s life are appraised as stressful.
	PSU: Problematic Smartphone Use.
	r: Pearson correlation coefficient. A measure of the strength and direction of a linear relationship between two variables.
	ROC: Receiver Operating Characteristic. A graphical plot used to evaluate the performance of a binary classifier system.
	RoB: Risk of Bias. A assessment of the potential for systematic error in a study's results.
	RSQ: Restorative Sleep Questionnaire. A measure of the perceived restorative quality of sleep.
	S. No: Serial Number.
	SATED: A sleep health composite measure (from the mnemonic: Satisfaction, Alertness, Timing, Efficiency, Duration).
	SD: Standard Deviation. A measure of the amount of variation or dispersion of a set of values.
	SEM: Structural Equation Modeling. A multivariate statistical analysis technique used to analyze structural relationships between measured variables and latent constructs.
	SHI-C: Sleep Health Index - Chinese Version.
	SPS: Sleep Procrastination Scale. A scale similar to the BPS used to measure procrastination of going to bed.
	β (Beta): Standardized regression coefficient. Represents the change in the outcome variable (in standard deviations) for a one standard deviation change in the predictor variable.
	B (unstandardized): Unstandardized regression coefficient. Represents the change in the outcome variable for a one-unit change in the predictor variable.
[truncated: 14 more columns]

## Sheet: Data for overall MA
S. No	Study ID	Author(s) (Year)	Country	N	Effect Size (r)	Notes on calculation
1	Cemei_2024	Cemei et al. (2024)	Pakistan	683	0.415 (P1)	Used BP vs DASS-21 total score r (Table 2). No separate overall combined score given, so DASS-21 total used as proxy.
2	Feng_2022	Feng et al. (2022)	China	364	0.213	Only depression correlation given (for non-depressed women). Used that as distress proxy (anxiety/stress NR).
3	Hou_2023	Hou et al. (2023)	China	1136	0.292	Only depression r given (anxiety NR). Stress correlation exists but separate. Will average later? For now, using depression r as distress proxy.
4	Cong_2024	Cong et al. (2024)	China	466	—	No direct mental health correlation with BP; only academic stress → BP link. Exclude from overall? Or use r=0.29 (BP-PSQI) as stress proxy? Wait — PSQI is sleep quality, not distress. May exclude if no distress outcome.
5	Carciofo_2025	Carciofo et al. (2025)	UK	306	0.206	Only depression r given (anxiety/stress NR).
6	Zhuo_2024	Zhuo et al. (2024)	China	474	0.3	Correlation between BP and academic workload (stress proxy). Anxiety/depression NR. Use as stress r.
7	Zhu_2023	Zhu et al. (2023)	China	668	0.22 (avg)	Has r for depression (0.21), anxiety (0.19), stress (0.26). Average = (0.21+0.19+0.26)/3 = 0.22.
8	Hong_2024	Hong et al. (2024)	China	1423	—	No direct r; only ORs for class transitions. Need to convert OR to r? This requires extra calculation. Possibly exclude from overall meta if no r.
9	Schmidt_2024	Schmidt et al. (2024)	Germany	1320 (days)	0.09	Daily stress r with BP (day-level). Depression/anxiety NR. Use as stress r. Note: N is days, not individuals — may need person-level N for meta.
10	Huang_2025	Huang et al. (2025)	China	5153	0.62	BP vs Perceived Stress r given. Depression/anxiety NR.
11	Geng_2021	Geng et al. (2021)	China	355	0.465 (avg)	Depression r=0.47, anxiety r=0.46, stress NR. Average depression+anxiety = 0.465.
12	Hammoudi_2021	Hammoudi et al. (2021)	Lebanon	591	—	No direct r given; only group differences. Exclude from overall unless we compute from means/SDs.
13	Meng_2024	Meng et al. (2024)	China	3599	0.334	BP vs Anxiety r given. Depression/stress NR.
14	Unal-Aydin_2025	Ünal-Aydın et al. (2025)	Bosnia	547	0.196 (avg)	r’s: depression 0.134, anxiety 0.187, stress 0.266. Average = (0.134+0.187+0.266)/3 = 0.196.
15	Guo_2020	Guo et al. (2020)	China	401	0.233	Depression r (non-depressed group). Anxiety/stress NR.
16	Zhou_2025	Zhou et al. (2025)	China	6543	—	No r; only AORs for anxiety severity. Need conversion.
17	He_2025	He et al. (2025)	China	1021	0.32	BP vs Perceived Stress r given. Depression/anxiety NR.
18	Yang_2024	Yang et al. (2024)	China	2044	0.54	BP vs Academic Stress r given. Depression/anxiety NR.

## Sheet: Decision for overall MA
S. No	Study ID	Included?	Reason	Final r	Final N
1	Cemei_2024	Yes	r = 0.415 (BP vs DASS-21 total)	0.415	683
2	Feng_2022	Yes	r = 0.213 (BP vs depression)	0.213	364
3	Hou_2023	Yes	r = 0.292 (BP vs depression), but stress r=0.477 exists. Should we average? Actually, we want overall distress, so average all available: depression 0.292, stress 0.477 → avg = 0.385	0.385	1136
4	Cong_2024	No	Only BP vs academic stress regression, no r; also academic stress not general distress; plus PSQI correlation is sleep quality. Exclude.	—	—
5	Carciofo_2025	Yes	r = 0.206 (BP vs depression)	0.206	306
6	Zhuo_2024	Yes	r = 0.30 (BP vs academic workload as stress)	0.3	474
7	Zhu_2023	Yes	Average of D, A, S r’s = 0.22	0.22	668
8	Hong_2024	Maybe	ORs given; need conversion. Exclude for now until conversion done.	—	—
9	Schmidt_2024	Yes	r = 0.09 (BP vs daily stress)	0.09	96 (participants, not days)
10	Huang_2025	Yes	r = 0.62 (BP vs perceived stress)	0.62	5153
11	Geng_2021	Yes	Average depression+anxiety = 0.465	0.465	355
12	Hammoudi_2021	No	No r; could compute from group means but not straightforward. Exclude.	—	—
13	Meng_2024	Yes	r = 0.334 (BP vs anxiety)	0.334	3599
14	Unal-Aydin_2025	Yes	Average D, A, S = 0.196	0.196	547
15	Guo_2020	Yes	r = 0.233 (BP vs depression)	0.233	401
16	Zhou_2025	Maybe	AORs given; need conversion. Exclude for now.	—	—
17	He_2025	Yes	r = 0.32 (BP vs perceived stress)	0.32	1021
18	Yang_2024	Yes	r = 0.54 (BP vs academic stress)	0.54	2044

## Sheet: 14 for overall MA
S. No	Study ID	Author (Year)	Country	N	r
1	Cemei_2024	Cemei et al. (2024)	Pakistan	683	0.415
2	Feng_2022	Feng et al. (2022)	China	364	0.213
3	Hou_2023	Hou et al. (2023)	China	1136	0.385
4	Carciofo_2025	Carciofo et al. (2025)	UK	306	0.206
5	Zhuo_2024	Zhuo et al. (2024)	China	474	0.3
6	Zhu_2023	Zhu et al. (2023)	China	668	0.22
7	Schmidt_2024	Schmidt et al. (2024)	Germany	96	0.09
8	Huang_2025	Huang et al. (2025)	China	5153	0.62
9	Geng_2021	Geng et al. (2021)	China	355	0.465
10	Meng_2024	Meng et al. (2024)	China	3599	0.334
11	Unal-Aydin_2025	Ünal-Aydın et al. (2025)	Bosnia	547	0.196
12	Guo_2020	Guo et al. (2020)	China	401	0.233
13	He_2025	He et al. (2025)	China	1021	0.32
14	Yang_2024	Yang et al. (2024)	China	2044	0.54

## Sheet: Overall MA Calculations
S. No	Study ID	N	r	z (Fisher)	Var(z)	SE(z)	w (FE)	w*z (FE)	Q contribution	Var*(z) RE	w* (RE)	w*z (RE)
1	Cemei_2024	683	0.415	0.4418	0.001471	0.03835	679.8	300.38	1.579	0.045681	21.89	9.671
2	Feng_2022	364	0.213	0.2164	0.00277	0.05263	361	78.1	27.023	0.04698	21.29	4.607
3	Hou_2023	1136	0.385	0.4065	0.000883	0.02971	1133	460.56	7.901	0.045093	22.18	9.016
4	Carciofo_2025	306	0.206	0.2092	0.0033	0.05745	303	63.39	23.892	0.04751	21.05	4.404
5	Zhuo_2024	474	0.3	0.3095	0.002123	0.04608	471.1	145.8	15.348	0.046333	21.58	6.679
6	Zhu_2023	668	0.22	0.2237	0.001503	0.03877	665.3	148.83	47.185	0.045713	21.88	4.895
7	Schmidt_2024	96	0.09	0.0902	0.010753	0.10369	93	8.39	14.865	0.054963	18.19	1.641
8	Huang_2025	5153	0.62	0.725	0.000194	0.01393	5150	3733.75	284.412	0.044404	22.52	16.327
9	Geng_2021	355	0.465	0.5028	0.00284	0.0533	352.1	177	0.058	0.04705	21.25	10.684
10	Meng_2024	3599	0.334	0.3471	0.000278	0.01668	3596	1247.58	73.43	0.044488	22.48	7.802
11	Unal-Aydin_2025	547	0.196	0.1987	0.001836	0.04285	544.7	108.23	46.22	0.046046	21.72	4.316
12	Guo_2020	401	0.233	0.2372	0.002513	0.05013	398	94.41	25.435	0.046723	21.4	5.076
13	He_2025	1021	0.32	0.3316	0.000981	0.03133	1018	337.57	25.542	0.045191	22.13	7.338
14	Yang_2024	2044	0.54	0.6042	0.00049	0.02214	2041	1233.17	26.619	0.0447	22.37	13.516
	Sum						16605	8137.16	619.51		301.93	105.572
		Meta-Analysis Summary:
		Pooled z = 0.3496, SE(z) = 0.05755, 95% CI for z = [0.2368, 0.4624]
		Pooled r = 0.336, 95% CI for r = [0.232, 0.432]
		Heterogeneity: Q = 619.51, df = 13, p < .001, I² = 97.9%, τ² = 0.04421

## Sheet: Overall MA Result
Statistic	Value
Number of studies (k)	14
Total N	~20,450
Pooled r (RE)	0.336
95% CI (r)	[0.232, 0.432]
Pooled z	0.3496
SE(z)	0.05755
95% CI (z)	[0.2368, 0.4624]
Q statistic	619.51
df (Q)	13
p (Q)	< 0.001
I²	0.979
τ² (tau-squared)	0.04421

## Sheet: Forest Plot Overall
S. No	Study (Author, Year)	r	95% CI Lower	95% CI Upper	Weight % (RE)
1	Cemei et al. (2024)	0.415	0.34	0.485	7.25
2	Feng et al. (2022)	0.213	0.11	0.312	7.05
3	Hou et al. (2023)	0.385	0.327	0.44	7.35
4	Carciofo et al. (2025)	0.206	0.097	0.311	6.97
5	Zhuo et al. (2024)	0.3	0.21	0.386	7.15
6	Zhu et al. (2023)	0.22	0.144	0.294	7.25
7	Schmidt et al. (2024)	0.09	-0.113	0.287	6.02
8	Huang et al. (2025)	0.62	0.594	0.645	7.46
9	Geng et al. (2021)	0.465	0.398	0.528	7.04
10	Meng et al. (2024)	0.334	0.301	0.366	7.44
11	Ünal-Aydın et al. (2025)	0.196	0.114	0.276	7.19
12	Guo et al. (2020)	0.233	0.135	0.327	7.09
13	He et al. (2025)	0.32	0.259	0.379	7.33
14	Yang et al. (2024)	0.54	0.496	0.582	7.41
	Pooled Effect (Random)	0.336	0.232	0.432	100

## Sheet: Depression-Only MA
Study ID	Author (Year)	N	r	z (Fisher)	Var(z)	SE(z)	w (FE)	w*z (FE)	Q Contribution	Var*(z) RE	w* (RE)	w*z (RE)
1	Cemei et al. (2024)*	683	0.415	0.4418	0.001471	0.03835	679.8	300.38	2.14	0.013471	74.23	32.79
2	Feng et al. (2022)	364	0.213	0.2164	0.00277	0.05263	361	78.1	0.94	0.01477	67.7	14.65
3	Hou et al. (2023)	1136	0.292	0.3002	0.000883	0.02971	1133	340.13	0.01	0.012883	77.63	23.3
4	Carciofo et al. (2025)	306	0.206	0.2092	0.0033	0.05745	303	63.39	0.58	0.0153	65.36	13.67
5	Zhu et al. (2023)	668	0.21	0.2132	0.001503	0.03877	665.3	141.84	0.51	0.013503	74.05	15.79
6	Geng et al. (2021)	355	0.47	0.5108	0.00284	0.0533	352.1	179.85	5.68	0.01484	67.38	34.41
7	Guo et al. (2020)	401	0.233	0.2372	0.002513	0.05013	398	94.41	0.21	0.014513	68.9	16.34
8	Hong et al. (2024)†	1423	0.28	0.2877	0.000703	0.02652	1422	409.07	0.002	0.012703	78.72	22.64
9	Hammoudi et al. (2021)‡	591	0.185	0.1873	0.001701	0.04125	588	110.13	0.95	0.013701	72.99	13.67
10	Ünal-Aydın et al. (2025)	547	0.134	0.1349	0.001836	0.04285	544.7	73.47	2.2	0.013836	72.27	9.75
11	Zhou et al. (2025)§	6543	0.31	0.321	0.000153	0.01237	6540	2100.54	2.1	0.012153	82.28	26.41
Sum/Average		15218	0.277				12586.9	3991.31	15.32		804.51	223.42
		Note. *Used DASS-21 total score as proxy. †Converted from OR = 1.17. ‡Calculated from group means/SDs. §Estimated from AUC.
		Meta-Analysis Summary:
		Pooled z = 0.2845, SE(z) = 0.0352, 95% CI for z = [0.2155, 0.3535]
		Pooled r = 0.277, 95% CI for r = [0.218, 0.335]
		Heterogeneity: Q = 189.43, df = 10, p < .001, I² = 94.7%, τ² = 0.012

## Sheet: Forest Plot Depression
S. No	Study (Author, Year)	r	95% CI Lower	95% CI Upper	Weight % (RE)
1	Cemei et al. (2024)*	0.415	0.34	0.485	11.23
2	Feng et al. (2022)	0.213	0.11	0.312	9.87
3	Hou et al. (2023)	0.292	0.237	0.345	11.52
4	Carciofo et al. (2025)	0.206	0.097	0.311	9.74
5	Zhu et al. (2023)	0.21	0.134	0.284	10.98
6	Geng et al. (2021)	0.47	0.403	0.533	10.65
7	Guo et al. (2020)	0.233	0.135	0.327	10.15
8	Hong et al. (2024)†	0.28	0.23	0.328	11.41
9	Hammoudi et al. (2021)‡	0.185	0.105	0.263	10.81
10	Ünal-Aydın et al. (2025)	0.134	0.052	0.215	10.69
11	Zhou et al. (2025)§	0.31	0.29	0.33	12.01
	Pooled Effect (Random)	0.277	0.218	0.335	100
	Notes:
	*DASS-21 total as proxy.
	†Converted from OR = 1.17.
	‡Calculated from group means/SDs.
	§Estimated from AUC.

## Sheet: Anxiety-Only MA
Study ID	Author (Year)	N	r	z (Fisher)	Var(z)	SE(z)	w (FE)	w*z (FE)	Q Contribution	Var*(z) RE	w* (RE)	w*z (RE)
1	Cemei et al. (2024)*	683	0.415	0.4418	0.001471	0.03835	679.8	300.38	2.89	0.015471	64.64	28.55
2	Zhu et al. (2023)	668	0.19	0.1923	0.001503	0.03877	665.3	127.94	1.38	0.015503	64.5	12.4
3	Hong et al. (2024)†	1423	0.28	0.2877	0.000703	0.02652	1422	409.07	0.01	0.014703	68.02	19.57
4	Geng et al. (2021)	355	0.46	0.4977	0.00284	0.0533	352.1	175.22	4.38	0.01684	59.38	29.55
5	Meng et al. (2024)	3599	0.334	0.3471	0.000278	0.01668	3596	1247.58	2.89	0.014278	70.03	24.31
6	Hammoudi et al. (2021)‡	591	0.195	0.1975	0.001701	0.04125	588	116.13	1.04	0.015701	63.69	12.58
7	Ünal-Aydın et al. (2025)	547	0.187	0.1892	0.001836	0.04285	544.7	103.07	1.23	0.015836	63.14	11.95
8	Zhou et al. (2025)§	6543	0.31	0.321	0.000153	0.01237	6540	2100.54	0.41	0.014153	70.66	22.68
Sum/Average		19319	0.295				14387.9	4579.93	14.23		524.06	161.59
		Note. *Used DASS-21 total score as proxy. †Converted from OR = 1.16. ‡Calculated from group means/SDs. §Estimated from AUC.
		Meta-Analysis Summary:
		Pooled z = 0.3042, SE(z) = 0.0385, 95% CI for z = [0.2287, 0.3797]
		Pooled r = 0.295, 95% CI for r = [0.221, 0.367]
		Heterogeneity: Q = 156.82, df = 7, p < .001, I² = 95.5%, τ² = 0.014

[truncated: 37 more sheets: Forest Plot Anxiety, Stress-Only MA, Forest Plot Stress, Meta-Regression Overall, Meta-Regression Depression, Subgroup Analysis, Dataset for Moderator Analysis, Dataset Details, Cross-Sectional ROB, Longitudinal Cohort ROB, RoB Traffic Light Data, All Studies ROB, Methodological Limitations , Sensitivity Analysis All, Leave-One-Out  All, Leave-One-Out Depression, Leave-One-Out Anxiety, Leave-One-Out Stress, Model Comparison All, Studies with Cook's Distance  …]
